# Supplementary material for: Effect of Tea Polyphenols on the Melt Grafting of Glycidyl Methacrylate onto Polypropylene
Source: Polymers (Basel). 2022 Dec 1;14(23):5253. doi: 10.3390/polym14235253 (PMC9735711; doi:10.3390/polym14235253)
Supplement: Supplementary file 1 [file polymers-14-05253-s001.zip]

Archive with 1 entries (1 files):
- polymers-2048737-supplementary.pdf
